# Supplementary material for: pH and Magnetism Dual-Responsive Pickering Emulsion Stabilized by Dynamic Covalent Fe3O4 Nanoparticles
Source: Nanomaterials (Basel). 2022 Jul 28;12(15):2587. doi: 10.3390/nano12152587 (PMC9370824; doi:10.3390/nano12152587)
Supplement: Supplementary file 1 [file nanomaterials-12-02587-s001.zip]

Archive with 1 entries (1 files):
- nanomaterials-1807153-supplementary.pdf
